# Supplementary material for: Uncovering SOD3 and GPX4 as new targets of Benzo[α]pyrene-induced hepatotoxicity through Metabolomics and Chemical Proteomics
Source: Redox Biol. 2023 Oct 11;67:102930. doi: 10.1016/j.redox.2023.102930 (PMC10585396; doi:10.1016/j.redox.2023.102930)
Supplement: Multimedia component 2 [file mmc2.xlsx]

## Sheet: Sheet1
	id	Retention time（min）	Name	Molecular Weight	Fold change(0.8μM VS DMSO)	Fold change(4μM VS DMSO)	Fold change(20μM VS DMSO)	pvalue(0.8μM VS DMSO)	pvalue(4μM VS DMSO)	pvalue(20μM VS DMSO)
HESI+	M167	1.35	Phenylpyruvic acid	164.047	0.0362812	0.171877	0.115622	1.33898e-05	0.0376738	0.0498406
	M2624	5.66	L-2-Hydroxyglutaric acid	148.037	0.16008	0.212319	0.255578	0.000158122	0.000337574	0.00386964
	M640	0.893	N-Acetylglutamic acid	189.064	6.57239	3.25935	4.63954	0.000346446	0.0313559	0.011605
	M699	0.924	5-Aminolevulinic acid	131.058	6.19323	2.77206	3.71144	0.000459717	0.0372816	0.0334984
	M165	1.013	L-Pyroglutamic acid	129.043	18.7437	18.6295	20.5781	0.000997869	0.00139739	0.00116182
	M617	0.825	Thymidine	242.092	3.92922	2.81987	2.91254	0.00155719	0.00433261	0.014195
	M9	1.001	Glutathione	307.083	22.7779	354.261	354.261	0.0158349	1.78884e-06	1.69391e-06
	M61	0.994	Oxidized glutathione	612.151	6.41302	31.2483	23.4032	0.0249447	7.25352e-05	0.000172765
	M4674	8.167	Phenylethylamine	121.089	0.470109	0.721383	0.555495	0.0266553	0.217206	0.102655
	M354	0.971	Nicotinamide	122.048	5.03855	4.8122	4.9507	0.0373538	0.0468682	0.0456607
	M2693	1.509	Hypoxanthine	136.038	4.24525	10.2307	1.20279	0.046121	2.96551e-05	0.436588
	M52	1.015	L-Tyrosine	164.047	11.0547	44.2093	45.2602	0.0707439	7.1129e-07	1.55936e-06
	M2186	1.232	Cytidine monophosphate N-acetylneuraminic acid	614.148	2.32469	5.5748	1.69653	0.0900925	0.000199324	0.229699
	M1866	8.936	Adipic acid	146.058	0.479315	0.28879	0.214069	0.0955421	0.00892063	0.00372611
	M234	6.622	L-Phenylalanine	165.079	0.670037	0.405579	0.444461	0.114462	0.12826	0.0167184
	M1237	8.907	Buprenorphine	467.3	0.765836	0.591448	0.572971	0.300999	0.0537169	0.0449197
	M546	5.196	Suberic acid	174.089	0.554776	0.327769	0.384647	0.339629	0.031717	0.20863
	M16	1.015	L-Leucine	131.095	0.677404	36.5256	38.3802	0.811029	1.06838e-06	2.1008e-06
	M185	1.009	Pyridoxine	169.074	0.873221	19.6142	21.3154	0.917284	8.58693e-06	8.43271e-06
HESI-	N2267	11.302	L-Aspartic acid	133.036	16.8219	11.1181	14.3235	0.00249983	0.00694166	0.00181621
	N1175	5.676	4-Imidazolone-5-propionic acid	156.052	8.49584	5.77411	6.27309	0.00292209	0.110658	0.0709933
	N3049	11.291	Uridine 5'-diphosphate	404.002	0.188638	0.476534	0.2589	0.00582953	0.0725851	0.0101282
	N282	1.161	L-Lyxonate	166.047	0.203284	0.393948	0.384295	0.00718191	0.0338078	0.0387011
	N4153	8.993	Pimelic acid	160.073	3.05749	1.28719	2.42237	0.0140697	0.589828	0.0301815
	N3427	11.387	3-Phosphoglyceric acid	185.992	3.3645	4.13629	3.78274	0.0145115	0.00223969	0.00570334
	N4386	1.47	Folic acid	441.14	0.182617	0.651041	0.250594	0.0167341	0.576906	0.0314059
	N223	1.455	Caprylic acid	144.114	0.211001	0.243197	0.3531	0.0170357	0.103102	0.0816139
	N5697	9.263	Glutaric acid	132.041	0.28738	0.493828	0.560222	0.0215944	0.110284	0.315508
	N4170	10.778	D-Ribulose 5-phosphate	230.019	0.394409	0.26495	0.418485	0.0295702	0.0266399	0.0296408
	N1578	7.627	L-Proline	115.062	24.1717	18.3568	12.1151	0.0324245	0.0430204	0.0758203
	N827	8.24	Azelaic acid	188.104	8.77744	3.69055	3.39836	0.0325289	0.192837	0.287152
	N906	4.911	Cytidine	243.085	6.2455	2.42997	3.82054	0.0375664	0.36073	0.177215
	N1071	7.932	Adenine	135.053	0.328631	0.0614771	0.266108	0.0398686	0.0115944	0.0164079
	N7096	1.062	L-Malic acid	134.021	0.384059	0.40321	0.5134	0.0480846	0.0471569	0.151059
	N3525	7.683	Deoxycytidine	227.09	0.19315	0.0639317	0.0935107	0.0484631	0.0147526	0.0765142
	N1893	1.474	Heptanoic acid	130.098	0.121024	1.98885	0.160603	0.0494041	0.455281	0.0825395
	N4794	10.63	Oxalacetic acid	132.005	4.46851	1.59721	1.46141	0.0501686	0.335051	0.380224
	N2168	5.442	Oxoglutaric acid	146.02	12.0194	0.820888	12.611	0.0631631	0.555426	0.013896
	N4759	1.127	Pyridoxal	167.057	0.531674	0.487425	0.478868	0.0941151	0.0592826	0.0463346
	N1992	11.753	L-Lysine	146.104	0.359709	0.39545	0.235351	0.175915	0.100653	0.0241691
	N2378	0.914	D-4'-Phosphopantothenate	299.079	0.629859	0.59202	0.455217	0.193347	0.145335	0.0256829
	N706	5.645	3-Sulfinoalanine	153.008	4.63367	45.2035	3.1592	0.202301	0.00273955	0.46303
	N1247	5.675	Inosine	268.081	2.45719	3.1593	1.59623	0.213764	0.0386911	0.149059
	N641	11.39	Uridine 5'-diphosphoglucuronic acid	580.034	1.55192	2.88175	1.69176	0.270561	0.0244243	0.155977
	N6303	10.632	L-Glutamic acid	147.052	0.329038	0.127101	0.125387	0.340656	0.0362932	0.0363649
	N3556	7.392	Guanine	151.048	0.450026	0.136528	0.432773	0.463421	0.0215143	0.481687
	N964	9.129	Pyrroline hydroxycarboxylic acid	129.041	0.749513	0.47646	0.332119	0.550397	0.16098	0.0433307
	N5168	1.469	Oxoadipic acid	160.036	1.47034	0.493433	0.314105	0.629212	0.0990261	0.0190204
	N2044	7.392	2-Isopropylmalic acid	176.068	1.41076	0.1186	0.289034	0.744502	0.0303094	0.286547
	N4297	5.761	2-Oxosuberate	188.068	0.802859	6.43789	0.75503	0.824145	0.0191774	0.773128
	N2151	11.524	Adenosine triphosphate	506.996	0.868392	0.387959	0.206755	0.838661	0.130331	0.0246862
