# Supplementary material for: Uncovering SOD3 and GPX4 as new targets of Benzo[α]pyrene-induced hepatotoxicity through Metabolomics and Chemical Proteomics
Source: Redox Biol. 2023 Oct 11;67:102930. doi: 10.1016/j.redox.2023.102930 (PMC10585396; doi:10.1016/j.redox.2023.102930)
Supplement: Multimedia component 3 [file mmc3.xlsx]

## Sheet: Sheet1
id	Fold change(4μM VS DMSO)	Fold change(100μM VS DMSO)	pvlaue(4μM VS DMSO)	pvlaue(100μM VS DMSO)
Hsd17b13	0.707445	0.741381	0.000212885	0.000622353
Banf1	0.530961	0.411159	0.000346911	0.000201177
Krt8	1.37404	1.37404	0.000484729	0.00017886
Clock	1.57251	1.59724	0.000625035	6.52e-05
Rab8a	0.707241	0.740146	0.000705624	0.00317771
Rragd	0.745829	0.716036	0.000713517	0.00012868
Uros	1.44898	1.48062	0.000800458	0.00321589
Gsdma	0.678799	0.645583	0.000900417	0.000375044
Lhx5	1.73116	1.79905	0.000901968	2.55e-05
Ppm1g	1.30314	1.54023	0.00161902	0.000936276
Spag5	1.26068	1.24729	0.00185801	0.014696
Krt7	1.57376	1.83918	0.00185919	0.000232246
Krt19	1.49534	1.65631	0.00186092	0.000351284
Krt20	1.40328	1.57968	0.0020334	0.000193777
Svip	1.76021	1.91927	0.00220057	0.000615375
Gpx4	0.729633	0.750874	0.00231307	0.00335366
Myef2	1.25885	1.33488	0.00294601	0.000205475
Slain2	1.31192	1.41353	0.00348167	0.000140196
Rab22a	0.815406	0.722542	0.00355896	0.000291443
Snrnp70	1.40534	1.44661	0.00371523	0.000173892
Rps12	1.28922	1.32798	0.00394166	0.000726557
Rbbp9	0.691521	0.725593	0.00402886	0.00467911
Htatsf1	1.22516	1.27641	0.00410154	0.000988677
Timm9	1.34537	1.21818	0.00410836	0.030083
Acbd6	1.94324	1.64281	0.00418968	0.00750887
Gtf3c5	1.45032	1.23929	0.00432254	0.0243354
Glud1	0.823297	0.730031	0.00435841	0.00127077
Hnf1a	1.32582	1.21923	0.00456564	0.0364546
Krt18	1.35229	1.50041	0.00463404	0.000770425
Mlycd	1.30702	1.3389	0.00465012	0.000586393
Kifbp	1.25053	1.33587	0.00494787	0.00166046
Sod3	1.81122	2.1425	0.00517982	0.000313928
Otc	0.736238	0.567123	0.00518048	0.000354218
Mapre2	1.27296	1.25278	0.0057754	0.00945494
Cryz	0.797991	0.805553	0.00587127	0.00351084
Polr3h	1.39371	1.51384	0.00622764	0.0011053
Fxr1	1.22517	1.27927	0.00628226	0.00610493
Snx3	1.20918	1.25662	0.00635854	0.00857817
Cnn3	1.39013	1.63589	0.00655553	0.00124097
RtcA	0.792851	0.736377	0.00664949	0.000745656
Mthfd1l	0.777341	0.750806	0.00678845	0.00146252
Esf1	1.34782	1.23679	0.00680656	0.0365306
Pphln1	1.37314	1.47476	0.00723356	3.93e-05
Safb	1.34894	1.51867	0.0074556	0.000105026
Cav1	0.685889	0.675147	0.00832636	0.000168741
Hnrnpa2b1	1.26486	1.40464	0.00852558	0.00109469
Klc3	1.8	1.81335	0.00870967	0.00036594
Vcpip1	1.23606	1.30683	0.00904754	0.00401662
Cgn	1.35241	1.61553	0.00913742	0.000229342
Pex5	1.26348	1.27408	0.0093544	0.00796413
Eppk1	1.40214	1.52602	0.00948065	0.000405237
Idh1	0.830253	0.797102	0.00948602	0.00913281
Myh9	0.771007	0.686345	0.00967784	0.000821402
Ikbkg	1.50821	1.42479	0.00970021	0.000890378
Plec	1.22422	1.48539	0.00983015	3.67e-05
Bop1	1.31563	1.33841	0.0102296	0.00216535
Dvl2	1.32085	1.68364	0.0106795	0.00108383
Sorbs2	1.22166	1.33759	0.0108753	0.000774079
Pdzd11	1.27368	1.20132	0.0110559	0.00711567
Ssrp1	1.20646	1.29832	0.0111249	0.00589191
Scfd1	1.28602	1.20439	0.0111385	0.0115045
Crot	0.805434	0.812224	0.0112047	0.00716597
Sh3gl1	1.2465	1.38235	0.0112141	0.00104954
Znf185	1.38019	1.40174	0.0113791	0.0058703
Chmp4b	0.796599	0.757152	0.0116755	0.00344908
Acacb	1.32336	1.35789	0.0118483	0.00178331
Tagln3	1.4187	1.61657	0.0122088	0.0001174
Brap	1.27464	1.41257	0.0123259	0.000269932
Eif4g1	1.20681	1.24257	0.0126016	0.03321
Vim	1.31142	1.42039	0.0127442	0.00169951
Srrt	1.27302	1.39282	0.0131023	0.00675022
Haus1	1.26378	1.31475	0.0132971	0.000800544
Akap8	1.30015	1.4069	0.013594	0.00134463
Usp4	1.22013	1.26948	0.0137955	0.00408152
Nudt9	1.2209	1.23164	0.0140083	0.00798148
Nfkb1	1.22728	1.24825	0.0140135	0.0234106
Pde8b	0.661904	0.726516	0.0146654	0.0381302
Lgmn	0.558423	0.583428	0.0157203	0.00548021
Tnpo1	1.21452	1.31166	0.016523	0.0120325
Wdr35	1.2455	1.22566	0.0165558	0.0380939
Rnf40	1.22412	1.25021	0.0169529	0.00126173
Brip1	1.24514	1.39441	0.0185786	0.00143545
Rras2	0.788271	0.685938	0.0191662	0.00119054
Anp32a	1.21673	1.31298	0.019228	0.000695095
Peg3	1.23233	1.39192	0.0195028	0.000827598
Ppp4r3b	1.21327	1.3872	0.0197609	0.000348609
Sec62	1.26707	1.21345	0.0198499	0.0299139
Hnrnpk	1.24173	1.37507	0.0201312	0.0038011
Dhfr	0.821967	0.828601	0.0202043	0.0130963
Ggps1	0.753295	0.711719	0.0216029	0.0106008
Nup35	1.39986	1.4029	0.021636	0.00635005
Jun	1.30998	1.33575	0.0221257	0.00244753
Ablim1	1.21336	1.39195	0.0225046	0.000405268
Odc1	0.81341	0.767522	0.0228251	0.005511
Ncbp1	1.23314	1.27854	0.0235151	0.00457049
Alyref	1.25245	1.47261	0.0239406	8e-05
Hcn3	1.67388	2.21776	0.0239992	0.00215979
Rngtt	1.29895	1.47869	0.0246095	0.000920564
Ctnnbl1	1.20485	1.22552	0.0246501	0.0214398
Mrps9	0.782613	0.782288	0.0253179	0.0319898
Xirp1	1.9642	2.3757	0.0256859	0.0018338
Xrcc6	1.28931	1.36605	0.0257458	0.00510125
Cmas	1.2982	1.28522	0.026038	0.0251116
Jup	0.782446	0.798734	0.0264872	0.0314532
Cdc34	1.2764	1.29215	0.0266148	0.0124214
A2m	1.23082	1.21739	0.0274328	0.047327
Spindoc	1.21714	1.26884	0.0277613	0.00289491
Hdac2	1.22721	1.29383	0.0280439	0.00371219
Wasf1	1.30024	1.39126	0.0281492	0.0107283
Tfe3	1.32045	1.43282	0.0284954	0.00524504
Rtn4	0.780874	0.803883	0.0288224	0.0041108
Xrcc5	1.25056	1.48291	0.029041	0.0140544
Phldb2	1.22301	1.38369	0.0314186	0.000901346
Sfxn1	1.22077	1.29604	0.0320976	0.00352
Tmsb4x	0.767493	0.770825	0.0335539	0.0457925
Srsf1	1.24887	1.27351	0.0342924	0.0202518
Hnf1b	1.30861	1.33577	0.034847	0.00774331
Rnf4	0.751391	0.758401	0.0355206	0.00911774
Gab1	0.775875	0.710662	0.0359239	0.00253733
Sec61b	0.77337	0.725215	0.0363067	0.0106511
Zfpl1	1.25184	1.31287	0.03791	0.0119923
Sfpq	1.25787	1.32557	0.0382083	0.0062909
Tmbim6	0.788819	0.758315	0.0396605	0.00427744
Hnrnpa3	1.25876	1.41905	0.0397619	0.00251651
Golph3	1.22962	1.34636	0.0425613	0.00193476
Spc24	1.34943	1.47174	0.0445774	0.0024177
Ubqln2	1.27368	1.38912	0.0452282	0.000165236
Mccc1	0.811866	0.706545	0.0459269	0.00240389
Ccdc18	0.777654	0.771295	0.0493227	0.0133925
Crocc2	1.21603	1.35989	0.0498576	0.000553296
Tspan15	0.792432	0.660892	0.0499457	0.00136279
